# Supplementary material for: C(P)XCG Proteins of Haloferax volcanii with Predicted Zinc Finger Domains: The Majority Bind Zinc, but Several Do Not
Source: Int J Mol Sci. 2024 Jun 28;25(13):7166. doi: 10.3390/ijms25137166 (PMC11241148; doi:10.3390/ijms25137166)
Supplement: Supplementary file 1 [file ijms-25-07166-s001.zip]

Archive with 3 entries (3 files):
- SI Figures.pdf
- Table S1.xlsx
- Table S2.xlsx
