# Supplementary material for: C(P)XCG Proteins of Haloferax volcanii with Predicted Zinc Finger Domains: The Majority Bind Zinc, but Several Do Not
Source: Int J Mol Sci. 2024 Jun 28;25(13):7166. doi: 10.3390/ijms25137166 (PMC11241148; doi:10.3390/ijms25137166)
Supplement: Supplementary file 1 [file ijms-25-07166-s001.zip › Table S1.xlsx]

## Sheet: Tabelle1
all proteins tried for overproduction
			production possible?
	name	length	NHis-tag	CHis-tag	yield*	C(P)XCG motif 1	C(P)XCG motif 2		*yield in mg per liter of culture:
1	HVO_0098	67	yes	no		CDACG	CFDCM
2	HVO_0131_B	35	no	no		CPDCD	CPDCG			1-4
3	HVO_0197_A	49	no	no		CDHCG	CPNCS			0.1-1
4	HVO_0241	50	no	no		CRECG	CPYCK			<0.1
5	HVO_0325	50	no	no		CNHCD	CPSCS
6	HVO_0416	58	no	no		CPDCG	CSVCG
7	HVO_0489	52	yes	no		CSQCG	CPICG
8	HVO_0490	48	no	no		CPECA	CVVCS
9	HVO_0546	54	yes	no		CDDCG	CSECG
10	HVO_0649	68	no	no		CSKCG	CPSCG
11	HVO_0695	56	no	no		CGNCG	CPACM
12	HVO_0758	56	yes	yes		CSECG	CADCG
13	HVO_0767	52	yes	no		CANEDC	CPYCG
14	HVO_0772A	53	no	no		CGNCG	CPDCH
15	HVO_0885	65	no	no		CPNCE	CLDCG
16	HVO_0919	38	no	no		CERCG	CNDCR
17	HVO_0993	56	no	no		CEECG	CPGCG
18	HVO_1118	44	no	no		CPECG	CVLCT
19	HVO_1326	44	no	no		CEECG	HEENC
20	HVO_1352	62	yes	no		CATCG	CDDDC
21	HVO_1359	68	no	no		CPSCE	CTRCG
22	HVO_1533	51	no	no		CRSCR	CPDCG
23	HVO_1670A	44	yes	no		CRECQ	CPECS
24	HVO_1677	59	no	no		CPECG	CQSCG
25	HVO_1848_A	51	no	no		CQNCN	CPHCE
26	HVO_2142	50	no	no		CPDCG	CEQCR
27	HVO_2391A	49	no	no		CPRCG	CASCK
28	HVO_2400	58	yes	yes		CPACG	CTECD
29	HVO_2523	50	no	no		CPFCG	CPEHG
30	HVO_2621A	55	no	no		CPHCG	CPVCS
31	HVO_2753	59	yes	yes		CVSCG	CPDCG
						CSKCR	CPDCG
32	HVO_2805_A	52	no	no		CQNCG	CPNCE
33	HVO_2901	54	yes	no		CRGCG	CPECE
34	HVO_2982	67	no	no		CDGCG	CPTCF
35	HVO_2983_A	38	no	no		CMCCG	CGVCI
36	HVO_A0089	59	no	no		CLNCG	CEDCR
37	HVO_A0167	42	no	no		CPECG	CTDCT
38	HVO_A0254_A	50	yes	no		CPDCS	CYSCD
39	HVO_A0457_A	50	no	no		CPDCS	CYSCD
40	HVO_A0511	55	yes	no		CPYCG	CNDCQ
41	HVO_A0556	47	no	no		CTYCD	CDDCG
42	HVO_B0158	50	no	no		CPVCS	CVLCA
43	HVO_B0212	69	yes	yes		CPFCG	CADCD
44	HVO_B0234A	35	no	no		CPKCS	CDSCG
45	HVO_C0086	64	no	yes		CDACG	CASCR
