# Supplementary material for: C(P)XCG Proteins of Haloferax volcanii with Predicted Zinc Finger Domains: The Majority Bind Zinc, but Several Do Not
Source: Int J Mol Sci. 2024 Jun 28;25(13):7166. doi: 10.3390/ijms25137166 (PMC11241148; doi:10.3390/ijms25137166)
Supplement: Supplementary file 1 [file ijms-25-07166-s001.zip › Table S2.xlsx]

## Sheet: S1 Primers
Primers used for homologous production of the proteins via pSD1-R1/6 based vectors:
protein	forward (5' -> 3')	reverse (5' -> 3')
HVO_0098 (N-His)	GACTAGCCATGGGGCACCACCACCACCACCACACCTCCGAACCGTGCGACGCCTG	GACTAGGGTACCTTAAAGCGCCGCCACGTCCTCG
HVO_0489 (N-His)	GACTACCATATGCACCACCACCACCACCACAGCGCGACGACGACGGACGACTACG	GACTACGGTACCTCACGCGGGACATGGGTCGAAGGCG
HVO_0546 (N-His)	GACTAGCCATGGGGCACCACCACCACCACCACCGCGACGCTCCCGACCCG	GACTAGCCATGGGGCGCGACGCTCCCGACCCG
HVO_0767 (N-His)	GACTAGCCATGGGGCACCACCACCACCACCACCCCGCGACCCTCGAAGTCAAGTGC	GACTAGGGTACCTTATAGCTGAATCTCCTCCAGGGCGCGGGAC
HVO_1352 (N-His)	GACTAGCCATGGGGCACCACCACCACCACCACGTCGATCCCACGTCCGATTTG	GACTAGGGTACCTTAGCGTTCGTCGTCCCACGC
HVO_1670A (N-His)	GACTAGCCATGGGGCACCACCACCACCACCACGAACGCGCTTCGTACGTCTGTCG	GACTAGGGTACCTTAATCTCCGGCGCGCCGGCGAC
HVO_2400 (C-His)	GACTACCATATGAGCGACCTCGAAATCGAACGCGAGTG	GACTACGGTACCTTAGTGGTGGTGGTGGTGGTGCGCTTCGGCCTTCGCGTACGTC
HVO_2901 (N-His)	GACTACCATATGCACCACCACCACCACCACGCCGGACTGCAACAGCAGC	GACTACGGTACCAGGATTCAGTCTGCCGTCAGAGG
HVO_A0254A (N-His)	GACTAGCCATGGGGCACCACCACCACCACCACACGAGTGATTCGACGGCGCTTGG	GACTAGGGTACCTTACTCTGGACGAACAACTTCGTCGCAGGAATAG
HVO_A0511 (N-His)	GACTACCATATGCACCACCACCACCACCACCGCCGCTTCGACCCAAGCACCGAGAC	GACTACGGTACCTTATTCGAACCGCTGGAACGGCTCTTGACAGTC
HVO_B0212 (N-His)	GACTAGCCATGGGGCACCACCACCACCACCACCCGGAACACTGTCCGTTCTG	GACTAGGGTACCTTACCAGTCGAGGTCGGTGTCGG
HVO_C0086 (C-His)	GACTACCATATGAGCGACGCACCCTACCGTCAGGG	GACTACGGTACCTTAGTGGTGGTGGTGGTGGTGTGCGTCACCTCCGACGTCGACGACAGG
